# Supplementary material for: O-Vanillin Attenuates the TLR2 Mediated Tumor-Promoting Phenotype of Microglia
Source: Int J Mol Sci. 2020 Apr 22;21(8):2959. doi: 10.3390/ijms21082959 (PMC7215774; doi:10.3390/ijms21082959)
Supplement: Supplementary file 1 [file ijms-21-02959-s001.zip]

Archive with 3 entries (3 files):
- Supl Fig1.jpg
- Supl. Table 1.docx
- Supplimental material 1.pdf
